# Supplementary material for: Reliability, feasibility, and validity of the quality of interactions schedule (QuIS) in acute hospital care: an observational study
Source: BMC Health Serv Res. 2017 May 31;17:380. doi: 10.1186/s12913-017-2312-2 (PMC5452351; doi:10.1186/s12913-017-2312-2)
Supplement: Additional file 1: — Data file. (XLSX 54 kb). [file 12913_2017_2312_MOESM1_ESM.xlsx]

## Sheet: QUIS observations by 2 raters
Period	Interaction Number	Participant number	Observer 1	Start Interaction 1	End interaction 1	One or two ways interaction 1	Interaction initiated by staff or patient? 1	Nurse present? 1 =yes	HCA present? 1=yes	Doctor present?1=yes	Other staff present? 1=yes	Staff notes 1	Observation restricted	QUIS by observer 1	Observer 2	Start Interaction 2	End interaction 2	One or two ways interaction 2	Interaction initiated by staff or patient? 2	Nurse present 2? 1 =yes	HCA present 2? 1=yes	Doctor present 2? 1=yes	Other staff present 2 ? 1=yes	Staff notes 2	Observation restricted	QUIS by observer 2
17	1701	37	1	10:10:00	10:12:00	2	Staff				1	catering	Visibility restricted	Positive care	6	10:11:00	10:12:00	2	Staff				1		None	Positive care
17	1702	38	1	10:10:00	10:11:00	2	Staff	1					None	Positive care	6	10:11:00	10:11:00	2	Staff	1			1		None	Neutral
17	1703	38	1	10:11:00	10:12:00	2	Staff	1					None	Neutral	6	10:12:00	10:12:00	2	Staff	1					None	Positive care
17	1704	38	1	10:13:00	10:13:00	2	Staff	1					None	Positive care	6	10:13:00	10:13:00	2	Staff	1					None	Positive care
17	1705	38	1	10:14:00	10:17:00	2	Staff	1					Visibility restricted	Positive care	6	10:15:00	10:17:00	2	Staff	1					Visibility restricted	Positive social
17	1706	38	1	10:17:00	10:21:00	2	Staff	1					Visibility restricted	Positive care	6	10:18:00	10:21:00	2	Staff	1					Visibility restricted	Positive care
17	1707	38	1	10:21:00	10:30:00	2	Staff	1					Visibility restricted	Positive care	6	10:21:00	10:31:00	2	Staff	1					Visibility restricted	Positive care
17	1708														6	10:29:00	10:29:00	1	Staff				1		Audibility restricted	Neutral
17	1709	38	1	10:31:00	10:31:00	1	Staff	1					None	Neutral	6	10:31:00	10:32:00	1	Staff	1					None	Neutral
17	1710	38	1	10:32:00	10:32:00	1	Staff	1					None	Neutral
17	1711	38	1	10:34:00	10:35:00	2	Staff	1					None	Positive care	6	10:34:00	10:34:00	2	Staff	1					None	Positive care
17	1712	37	1	10:37:00	10:41:00	1	Staff	1					None	Negative protective	6	10:35:00	10:42:00	2	Staff	1					None	Positive care
17	1713	37	1	10:43:00	10:43:00	1	Staff	1					None	Neutral	6	10:42:00	10:42:00	1	Staff	1					None	Neutral
17	1714														6	10:43:00	10:43:00	1	Staff	1					None	Neutral
17	1715	38	1	10:44:00	10:49:00	2	Staff	1					None	Positive social	6	10:44:00	10:49:00	2		1					None	Positive social
17	1716	37	1	10:50:00	10:51:00	2	Staff				1	phlebotomost	None	Positive social	6	10:50:00	10:51:00	2					1	phleb	None	Positive care
17	1717	37	1	10:51:00	10:54:00	2	Staff				1	phleb	Audibility restricted	Positive care	6	10:51:00	10:54:00	2					1	phleb	None	Positive care
17	1718	38	1	10:51:00	10:51:00	1	Staff	1					Audibility restricted	Neutral
17	1719	38	1	10:55:00	10:57:00	2	Staff	1					Visibility restricted	Positive care	6	10:55:00	10:57:00	2		1					None	Positive care
17	1720	37	1	11:00:00	11:00:00	2	Staff				1	host	None	Positive care	6	11:00:00	11:00:00	2					1	host	None	Positive care
17	1721	38	1	11:00:00	11:01:00	2	Staff	1					None	Positive care	6	11:00:00	11:00:00	2		1					None	Positive social
17	1722	38	1	11:00:00	11:01:00	2	Staff				1	host	None	Positive care	6	11:01:00	11:01:00	2					1	host	None	Positive social
17	1723	38	1	11:07:00	11:07:00	1	Staff	1					None	Neutral	6	11:07:00	11:07:00	1	Staff	1					None	Negative protective
17	1724	38	1	11:20:00	11:20:00	2	Patient	1					None	Positive care	6	11:20:00	11:20:00	2		1					None	Positive care
17	1725	38	1	11:20:00	11:20:00	2	Staff	1					None	Positive care	6	11:21:00	11:21:00	2		1					None	Positive care
17	1726	38	1	11:28:00	11:28:00	2	Staff	1					None	Positive care	6	11:28:00	11:29:00	2	Staff						None	Positive care
17	1727	37	1	11:30:00	11:30:00	2	Staff	1					None	Positive care	6	11:30:00	11:30:00	2		1					None	Positive care
17	1728														6	11:30:00	11:30:00	1	Patient						None	Neutral
17	1729	37	1	11:31:00	11:31:00	2	Patient	1					None	Positive care	6	11:31:00	11:31:00	2		1					None	Positive care
17	1730	37	1	11:53:00	11:57:00	2	Staff			1			Visibilityand audibility restricted	Positive care	6	11:54:00	11:56:00	2				1			Visibility restricted	Positive care
17	1731	38	1	11:57:00	11:58:00	2	Staff			1			None	Positive care	6	11:57:00	11:58:00	2				1			None	Positive care
17	1732	38	1	12:00:00	12:01:00	2	Patient	1					Audibility restricted	Positive care	6	12:00:00	12:01:00	2		1					None	Positive care
17	1733	38	1	12:02:00	12:02:00	2	Staff	1					Visibilityand audibility restricted	Positive care	6	12:02:00	12:04:00	2		1					Visibility restricted	Positive care
18	1801	36	1	14:07:00	14:07:00	2	Patient		1				None	Negative protective	6	14:08:00	14:08:00	2	Patient		1				Audibility restricted	Negative protective
18	1802	36	1	14:07:00	14:07:00	1	Patient						None	Negative restrictive
18	1803	36	1	14:12:00	14:12:00	2	Patient		1				None	Negative protective	6	14:13:00	14:13:00	2	Staff		1				None	Negative protective
18	1804														6	14:15:00	14:15:00	2	Staff		1				None	Positive care
18	1805	36	1	14:16:00	14:32:00	2	Staff	1	1				Visibility restricted	Negative protective	6	14:16:00	14:32:00	2	Staff	1	1				Visibility restricted	Negative protective
18	1806	36	1	14:36:00	14:36:00	2	Staff		1				Visibility restricted	Positive care	6	14:36:00	14:36:00	2	Staff		1				Visibility restricted	Positive care
18	1807	35	1	14:36:00	14:36:00	2	Patient		1				None	Positive social
18	1808														6	14:38:00	14:38:00	1	Staff		1				Visibility restricted	Neutral
18	1809	36	1	14:37:00	14:45:00	2	Staff		2				Visibilityand audibility restricted	Positive social	6	14:40:00	14:45:00	2	Staff		1				Visibility restricted	Positive social
18	1810	35	1	14:54:00	14:54:00	2	Staff		1				None	Positive care	6	14:54:00	14:54:00	2	Patient		1				None	Positive care
18	1811	36	1	14:55:00	15:01:00	2	Staff		1				None	Negative restrictive	6	14:55:00	15:00:00	2	Staff		1				None	Positive care
18	1812	36	1	15:02:00	15:03:00	2	Staff		1				Visibilityand audibility restricted	Positive care	6	15:01:00	15:03:00	2	Staff		1				None	Positive care
18	1813	36	1	15:04:00	15:04:00	1	Staff		1				Visibilityand audibility restricted	Neutral	6	15:02:00	15:02:00	1	Staff				1	hostess	None	Neutral
18	1814														6	15:05:00	15:05:00	1	Staff		1				None	Neutral
18	1815	35	1	15:14:00	15:14:00	2	Staff		1				None	Positive care	6	15:14:00	15:14:00	2	Staff		1				None	Positive social
18	1816	35	1	15:21:00	15:26:00	2	Staff				1	pharmacist	None	Positive care	6	15:21:00	15:27:00	2	Staff				1	pharmacists	None	Positive care
18	1817	36	1	15:30:00	15:30:00	1	Staff	1					None	Neutral	6	15:31:00	15:31:00	1	Staff						None	Positive social
18	1818	35	1	15:32:00	15:32:00	2	Staff				1	catering	None	Positive care	6	15:32:00	15:32:00	2	Staff				1	host	None	Positive care
18	1819														6	15:34:00	15:34:00	1	Staff				1		None	Neutral
18	1820	35	1	15:58:00	15:58:00	1	Patient		1				None	Neutral	6	15:58:00	15:58:00	2	Patient		1				None	Positive care
18	1821	36	1	15:58:00	15:58:00	1	Staff		1				None	Neutral	6	15:59:00	15:59:00	1	Staff		1				Visibility restricted	Neutral
19	1901	32	1	15:26:00	15:26:00	1	Staff				1	domestic	Visibility restricted	Neutral
19	1902	31	1	15:29:00	15:29:00	2	Staff				1	domestic	Audibility restricted	Positive care	4	15:29:00	15:29:00	2	Staff				1	domestic	None	Positive care
19	1903	31	1	15:33:00	15:34:00	2	Staff		1				None	Positive care	4	15:33:00	15:34:00	2	Staff		1				None	Positive care
19	1904	31	1	15:34:00	15:44:00	2	Staff		1				Visibility restricted	Positive care	4	15:34:00	15:44:00	2	Staff		1				Visibility restricted	Positive care
19	1905	32	1	16:42:00	16:42:00	2	Patient		1				None	Positive care	4	16:42:00	16:42:00	2	Patient		1				None	Positive care
19	1906	32	1	16:47:00	16:47:00	2	Staff		1				None	Positive social	4	16:47:00	16:47:00	2	Staff		1				None	Positive social
19	1907	31	1	16:47:00	16:53:00	2	Staff		1				None	Positive care	4	16:41:00	16:53:00	2	Staff		1				None	Positive social
19	1908	32	1	17:18:00	17:19:00	2	Staff				1	catering	None	Positive care	4	17:18:00	17:19:00	2	Staff				1	catering	None	Positive care
20	2001	33	1	16:33:00	16:33:00	1	Staff			1			None	Neutral	4	16:33:00	16:33:00	1	Staff			1			Visibility restricted	Neutral
20	2002	33	1	16:37:00	16:38:00	2	Staff	1					Visibility restricted	Positive care	4	16:37:00	16:38:00	2	Staff	1					Visibility restricted	Positive care
20	2003	33	1	16:39:00	16:42:00	2	Staff	1					None	Positive care	4	16:39:00	16:42:00	2	Staff	1					Visibility restricted	Positive care
20	2004	34	1	17:01:00	17:01:00	1	Staff	1					None	Positive social	4	17:00:00	17:00:00	2	Staff	1					None	Positive social
20	2005	34	1	17:37:00	17:38:00	2	Staff				1	hostess	None	Positive care	4	17:37:00	17:38:00	2	Staff				1	mealtime co-ordinator	None	Positive care
20	2006	34	1	17:40:00	17:40:00	2	Staff	1					None	Positive care	4	17:40:00	17:40:00	2	Staff	1					None	Positive care
20	2007	34	1	17:41:00	17:41:00	2	Staff						None	Positive care	4	17:41:00	17:41:00	2	Staff	1					None	Positive care
20	2008	33	1	17:41:00	17:41:00	2	Staff	1					Visibility restricted	Positive social	4	17:41:00	17:41:00	2	Staff	1					None	Positive care
20	2009	34	1	17:53:00	17:53:00	2	Staff				1	hostess	None	Positive care	4	17:53:00	17:53:00	2	Staff				1	housekeeper	None	Positive care
20	2010	33	1	17:54:00	17:54:00	2	Staff	1			1		Visibilityand audibility restricted	Positive care	4	17:54:00	17:54:00	1	Staff				1		Visibility restricted	Positive care
20	2011	34	1	18:08:00	18:09:00	2	Staff	1					None	Positive care	4	18:08:00	18:09:00	2	Staff	1					None	Positive care
20	2012	34	1	18:14:00	18:14:00	2	Staff	1					None	Neutral	4	18:14:00	18:14:00	2	Staff	1					None	Positive care
21	2101	34	1	13:28:00	13:28:00	2	Staff	1					None	Positive social	5	13:29:00	13:29:00	1	Staff	1					None	Positive social
21	2102	33	1	13:37:00	13:38:00	2	Staff	1					Audibility restricted	Positive care	5	13:39:00	13:42:00	2	Staff	1					None	Positive care
21	2103														5	13:41:00	13:41:00	1	Staff				1	domestic	None	Neutral
21	2104														5	13:41:00	13:41:00	1	Staff				1	domestic	None	Neutral
21	2105	33	1	13:40:00	13:41:00	2	Staff	1					Audibility restricted	Positive care	5	13:42:00	13:43:00	2	Staff	1					None	Positive care
21	2106	34	1	13:42:00	13:42:00	2	Patient	1					None	Positive care	5	13:42:00	13:43:00	2	Patient	2					None	Positive care
21	2107	34	1	13:45:00	13:46:00	2	Staff	1					Audibility restricted	Positive care	5	13:46:00	13:48:00	2	Staff	1					None	Positive care
21	2108	34	1	13:54:00	13:54:00	2	Staff				1	cleaner	None	Positive social	5	13:55:00	13:55:00	2	Staff				1	housekeeper	None	Positive social
21	2109	33	1	14:00:00	14:21:00	1	Patient						Visibilityand audibility restricted	Negative restrictive	5	14:00:00	14:05:00	1	Patient						Visibility restricted	Negative restrictive
21	2110	34	1	14:02:00	14:05:00	2	Staff	1	1				Visibilityand audibility restricted	Positive care	5	14:03:00	14:05:00	2	Staff	2					None	Positive care
21	2111	34	1	14:05:00	14:08:00	2	Patient				1	therapy assistant	Audibility restricted	Positive care	5	14:06:00	14:09:00	2	Staff				1	OT	None	Positive care
21	2112	34	1	14:09:00	14:09:00	1	Staff	1					None	Positive care	5	14:09:00	14:09:00	1	Patient	1					None	Positive care
21	2113	34	1	14:10:00	14:10:00	1	Staff	1					None	Positive social	5	14:10:00	14:10:00	2	Staff	1					None	Positive care
21	2114	34	1	14:10:00	14:13:00	2	Staff	2	1				None	Positive care	5	14:11:00	14:14:00	2	Staff	3					None	Positive care
21	2115	34	1	14:13:00	14:16:00	2	Staff	1	1				None	Positive care	5	14:14:00	14:18:00	2	Staff	3					None	Positive care
21	2116	33	1	14:21:00	14:22:00	2	Staff		1				Visibility restricted	Positive care	5	14:22:00	14:23:00	2	Staff						Visibility restricted	Positive social
21	2117	34	1	14:27:00	14:27:00	2	Staff	1					None	Positive care	5	14:27:00	14:28:00	2	Staff	1					None	Positive care
21	2118	33	1	14:27:00	14:27:00	1	Staff		1				Visibilityand audibility restricted	Negative protective	5	14:28:00	14:28:00	1	Staff				1		None	Neutral
21	2119	33	1	14:28:00	14:30:00	1	Staff		1				Visibilityand audibility restricted	Positive care	5	14:28:00	14:30:00	2	Staff	1					Visibility restricted	Positive care
21	2120														5	14:28:00	14:28:00	1	Staff				1		None	Neutral
21	2121	34	1	14:28:00	14:28:00	2	Staff		1				Visibility restricted	Positive care	5	14:29:00	14:30:00	2	Staff				1		Visibility restricted	Positive care
21	2122	33	1	14:31:00	14:31:00	2	Staff	1					Visibility restricted	Positive care	5	14:32:00	14:32:00	2	Staff	1					None	Positive social
21	2123	34	1	14:31:00	14:31:00	2	Staff	1					Visibility restricted	Positive care	5	14:33:00	14:33:00	2	Staff	1					None	Positive social
21	2124	33	1	14:33:00	14:33:00	2	Staff		1				Visibility restricted	Positive care	5	14:34:00	14:34:00	2	Staff	1					Visibility restricted	Positive social
21	2125	34	1	14:34:00	14:34:00	2	Staff		1				Visibility restricted	Positive care	5	14:35:00	14:35:00	2	Staff		1				None	Positive social
21	2126	34	1	14:39:00	14:39:00	2	Staff		1				Visibility restricted	Positive care	5	14:39:00	14:40:00	2	Staff		1				None	Positive care
21	2127	34	1	14:49:00	14:49:00	1	Staff	1					Visibility restricted	Positive care	5	14:50:00	14:50:00	2	Staff	1					Visibility restricted	Positive social
21	2128	33	1	14:50:00	14:50:00	1	Staff		1				None	Neutral	5	14:50:00	14:50:00	1	Staff	1					None	Neutral
21	2129														5	14:54:00	14:54:00	1	Staff	1					None	Neutral
21	2130	34	1	14:53:00	14:53:00	2	Staff	1					Visibility restricted	Positive care	5	14:54:00	14:54:00	2	Staff	1					Visibility restricted	Positive care
21	2131	33	1	15:00:00	15:00:00	2	Staff	1					Visibility restricted	Neutral	5	15:01:00	15:01:00	1	Staff	1					None	Neutral
21	2132	34	1	15:00:00	15:00:00	1	Staff	1					Visibility restricted	Neutral	5	15:01:00	15:01:00	1	Staff	1					Visibility restricted	Neutral
21	2133	34	1	15:07:00	15:07:00	2	Staff				1	domestic	Visibility restricted	Neutral	5	15:08:00	15:08:00	2	Staff				1	hostess	Visibility restricted	Neutral
21	2134	33	1	15:08:00	15:08:00	1	Staff				1	domestic	Visibility restricted	Neutral	5	15:09:00	15:09:00	2	Staff				1	hostess	None	Neutral
21	2135	33	1	15:10:00	15:10:00	1	Staff	1					Visibility restricted	Neutral	5	15:11:00	15:11:00	1	Staff	1					None	Neutral
21	2136	34	1	15:15:00	15:15:00	1	Staff	1					Visibility restricted	Neutral	5	15:16:00	15:16:00	1	Staff	1					Visibility restricted	Neutral
21	2137	34	1	15:17:00	15:18:00	2	Staff	1					Visibility restricted	Positive social	5	15:17:00	15:19:00	2	Staff	1					Visibility restricted	Positive care
21	2138	34	1	15:19:00	15:23:00	2	Staff	2					Visibility restricted	Positive care	5	15:19:00	15:23:00	2	Staff	2					None	Positive care
21	2139														5	15:21:00	15:22:00	2	Staff				1	hostess	None	Positive care
21	2140	34	1	15:23:00	15:27:00	2	Staff	1					Visibilityand audibility restricted	Positive care	5	15:24:00	15:24:00	2	Staff	1					None	Positive care
21	2141	34	1	15:24:00	15:25:00	2	Staff	1					Audibility restricted	Positive care	5	15:25:00	15:26:00	2	Staff	1					Visibility restricted	Positive care
22	2201	41	1	14:11:00	14:11:00	1	Staff	1					None	Neutral	5	14:12:00	14:12:00	1	Staff	1					None	Neutral
22	2202	41	1	14:12:00	14:12:00	1	Staff		1				Visibility restricted	Positive care
22	2203	41	1	14:13:00	14:13:00	1	Staff		1				Visibility restricted	Positive care	5	14:14:00	14:14:00	2	Staff		1				None	Positive care
22	2204	41	1	14:13:00	14:13:00	2	Staff		1				None	Neutral	5	14:15:00	14:15:00	2	Staff		1				None	Positive care
22	2205	41	1	14:14:00	14:15:00	2	Staff		2				None	Positive care	5	14:16:00	14:16:00	2	Staff		2				None	Positive care
22	2206	41	1	14:18:00	14:22:00	2	Staff		1				Visibility restricted	Positive social	5	14:19:00	14:23:00	2	Staff		1				None	Positive social
22	2207	41	1	14:26:00	14:26:00	2	Staff		1				Visibility restricted	Positive social	5	14:27:00	14:27:00	2	Staff		1				Visibility restricted	Positive care
22	2208	41	1	14:27:00	14:34:00	2	Patient		1				Visibility restricted	Positive social	5	14:29:00	14:35:00	2	Patient		2				Visibility restricted	Positive social
22	2209	41	1	14:38:00	14:40:00	2	Staff		1				Visibility restricted	Positive care	5	14:39:00	14:42:00	2	Staff		1				Visibility restricted	Positive care
22	2210	41	1	14:40:00	14:41:00	2	Staff		1				None	Neutral
22	2211	41	1	14:42:00	14:43:00	2	Staff		1				None	Positive care	5	14:43:00	14:43:00	2	Staff		1				None	Positive care
22	2212	42	1	15:11:00	15:11:00	2	Staff				1		None	Neutral	5	15:12:00	15:12:00	2	Staff				1		None	Neutral
22	2213	42	1	15:12:00	15:12:00	2	Staff				1		None	Positive care	5	15:13:00	15:13:00	2	Staff				1		None	Positive care
22	2214	41	1	15:13:00	15:15:00	2	Staff		1				None	Positive care	5	15:14:00	15:16:00	2	Staff	1		1			None	Positive care
22	2215	41	1	15:29:00	15:29:00	2	Staff	1					None	Positive care	5	15:30:00	15:30:00	2	Staff	1					None	Positive care
22	2216	42	1	15:32:00	15:32:00	1	Staff				1		None	Neutral	5	15:33:00	15:33:00	2	Staff				1		None	Neutral
23	2301	43	1	13:14:00	13:14:00	2	Patient	1					Audibility restricted	Positive care	7	13:14:00	13:15:00	2	Patient	1					Visibility restricted	Positive care
23	2302	43	1	13:19:00	13:20:00	2	Staff	1					Audibility restricted	Positive care	7	13:19:00	13:19:00	1	Staff	1					Visibility restricted	Neutral
23	2303	43	1	13:20:00	13:22:00	2	Staff	1					Audibility restricted	Positive care	7	13:20:00	13:22:00	2	Staff	1					Visibility restricted	Positive care
23	2304														7	13:25:00	13:25:00	2	Staff				1	housekeeper	Visibility restricted	Positive care
23	2305	43	1	13:27:00	13:27:00	1	Staff				1		None	Neutral	7	13:26:00	13:26:00	1	Staff				1		Visibility restricted	Positive care
23	2306	45	1	13:27:00	13:27:00	2	Staff				1	host	None	Positive care	7	13:26:00	13:26:00	2	Staff				1		None	Positive care
23	2307	45	1	13:37:00	13:37:00	2	Patient	1					Visibility restricted	Positive care	7	13:37:00	13:37:00	2	Patient	1					None	Positive care
23	2308	45	1	13:38:00	13:39:00	2	Staff	1					Visibilityand audibility restricted	Positive care	7	13:38:00	13:39:00	2	Staff	1					None	Positive care
23	2309	45	1	13:43:00	13:45:00	2	Patient	1					None	Positive care	7	13:43:00	13:45:00	2	Patient	1					None	Positive care
23	2310	45	1	13:53:00	13:53:00	2	Staff	1					None	Positive care	7	13:52:00	13:54:00	2	Staff	1					None	Positive care
23	2311	43	1	14:09:00	14:09:00	1	Staff				1	host	None	Neutral	7	14:09:00	14:09:00	1	Staff				1		None	Neutral
23	2312														7	14:09:00	14:09:00	1	Staff				1		None	Neutral
23	2313	43	1	14:14:00	14:14:00	1	Staff	2					None	Neutral
23	2314	43	1	14:25:00	14:25:00	1	Staff		1				None	Neutral	7	14:25:00	14:25:00	1	Staff		1				None	Neutral
23	2315	43	1	14:28:00	14:30:00	2	Staff	1					Audibility restricted	Positive care	7	14:28:00	14:31:00	2	Staff	1					None	Positive care
23	2316	45	1	14:28:00	14:28:00	2	Staff	1					None	Positive care	7	14:29:00	14:29:00	2	Staff	1					None	Positive care
23	2317	45	1	14:30:00	14:30:00	2	Staff	1					Audibility restricted	Positive care	7	14:30:00	14:30:00	2	Patient	1					None	Positive care
23	2318	43	1	14:30:00	14:31:00	2	Staff	1					Audibility restricted	Positive care
23	2319	43	1	14:33:00	14:33:00	1	Staff		2				None	Neutral
23	2320	45	1	14:33:00	14:33:00	1	Staff		2				None	Neutral
23	2321														7	14:34:00	14:34:00	2	Staff		2				None	Positive care
23	2322	45	1	14:35:00	14:37:00	2	Staff	1					Audibility restricted	Positive care	7	14:35:00	14:37:00	2	Staff	2					None	Positive care
23	2323														7	14:37:00	14:37:00	1	Staff				1		None	Neutral
23	2324	45	1	14:38:00	14:39:00	2	Staff	1					None	Positive care	7	14:38:00	14:39:00	2	Staff	1					None	Positive care
23	2325	45	1	14:40:00	14:40:00	1	Staff				1	clerk	None	Neutral	7	14:40:00	14:40:00	1	Staff				1		None	Neutral
23	2326	45	1	14:41:00	14:47:00	2	Patient	1					Audibility restricted	Positive care	7	14:41:00	14:48:00	2	Staff	1					None	Positive care
23	2327	43	1	14:43:00	14:43:00	1	Staff	1					Audibility restricted	Neutral	7	14:43:00	14:43:00	1	Staff	1					None	Positive care
23	2328	45	1	14:43:00	14:44:00	2	Staff	1					Audibility restricted	Positive care
23	2329	45	1	14:46:00	14:46:00	1	Staff	1					Audibility restricted	Neutral	7	14:46:00	14:46:00	2	Staff	1					None	Neutral
23	2330	45	1	14:47:00	14:53:00	2	Staff	1					None	Positive care	7	14:47:00	14:52:00	2	Staff	1					None	Positive care
23	2331														7	14:51:00	14:51:00	2	Staff	1					None	Positive care
24	2401	36	1	15:59:00	16:09:00	2	Patient			2			Visibility restricted	Positive social	7	15:59:00	16:09:00	2	Staff			2			Visibility restricted	Positive social
24	2402	46	1	16:09:00	16:10:00	2	Staff		1				None	Positive social	7	16:08:00	16:09:00	2	Patient		1				None	Positive care
24	2403														7	16:10:00	16:11:00	2	Patient	1					None	Positive care
24	2404	36	1	16:15:00	16:15:00	2	Staff	1					None	Positive social	7	16:15:00	16:17:00	2	Patient	1					None	Positive care
24	2405	36	1	16:16:00	16:17:00	2	Staff	1					None	Positive care	7	16:17:00	16:18:00	2	Staff				1		Visibility restricted	Positive care
24	2406	36	1	16:18:00	16:19:00	2	Staff			2			None	Positive care	7	16:18:00	16:18:00	2	Staff	1		1			Visibility restricted	Positive care
24	2407	46	1	16:17:00	16:19:00	2	Staff	1					Visibility restricted	Positive care	7	16:18:00	16:20:00	2	Staff	1					None	Positive care
24	2408	46	1	16:19:00	16:20:00	2	Staff			1			Visibility restricted	Positive care	7	16:19:00	16:21:00	2	Staff			1			None	Positive care
24	2409	36	1	16:24:00	16:25:00	2	Staff	1					None	Positive care	7	16:24:00	16:25:00	2	Staff	1					None	Positive care
24	2410	46	1	16:27:00	16:27:00	2	Staff				1	unknown	Visibilityand audibility restricted	Positive care	7	16:27:00	16:27:00	2	Staff				1		None	Positive care
24	2411	36	1	16:30:00	16:31:00	2	Staff				2	porters	None	Positive care	7	16:29:00	16:31:00	2	Staff				2	porters	None	Positive care
24	2412	46	1	16:50:00	16:50:00	2	Staff	1					None	Positive care	7	16:49:00	16:50:00	2	Staff	1					None	Positive care
24	2413														7	16:50:00	16:50:00	2	Staff	1					None	Positive care
24	2414	46	1	16:54:00	16:55:00	2	Staff						None	Positive care	7	16:54:00	16:55:00	2	Staff	1					None	Positive care
24	2415	46	1	16:55:00	16:56:00	2	Patient	1					None	Positive care	7	16:55:00	16:57:00	2	Patient	1					None	Positive social
24	2416	36	1	17:22:00	17:23:00	2	Staff				2	porters	None	Positive care	7	17:22:00	17:23:00	2	Staff				2	porters	None	Positive social
24	2417	36	1	17:26:00	17:26:00	2	Staff		1				None	Positive social	7	17:26:00	17:26:00	2	Staff		1				None	Positive social
24	2418	36	1	17:26:00	17:27:00	1	Staff		1				None	Negative protective	7	17:27:00	17:27:00	2	Staff		1				None	Positive care
24	2419	36	1	17:29:00	17:32:00	2	Staff		1				Visibility restricted	Positive social	7	17:29:00	17:33:00	2	Staff		1				Visibility restricted	Positive social
24	2420	46	1	17:32:00	17:32:00	2	Patient	1					Audibility restricted	Positive care
24	2421														7	17:33:00	17:33:00	1	Staff		1				Visibility restricted	Neutral
24	2422	46	1	17:33:00	17:33:00	2	Staff		1				Audibility restricted	Positive care	7	17:33:00	17:33:00	2	Staff		1				None	Positive social
24	2423	36	1	17:37:00	17:37:00		Staff				1		None	Negative protective	7	17:37:00	17:37:00	2	Staff				1		None	Negative protective
25	2501	47	3	13:17:00	13:18:00	2	Patient		1				None	Positive care	6	13:17:00	13:17:00	2	Patient		1				None	Positive care
25	2502	47	3	13:18:00	13:18:00	2	Staff		1				None	Positive care	6	13:18:00	13:18:00	2	Staff		1				None	Positive care
25	2503	47	3	13:19:00	13:19:00	1	Staff		1				None	Positive care	6	13:19:00	13:19:00	1	Staff		1				None	Positive care
25	2504	47	3	13:20:00	13:20:00	2	Staff				1	catering	None	Neutral	6	13:21:00	13:21:00	1	Staff				1		None	Negative protective
25	2505	48	3	13:22:00	13:22:00	2	Staff				1		None	Positive care	6	13:21:00	13:21:00	1	Staff				1		None	Positive care
25	2506	47	3	13:21:00	13:35:00	2	Staff		1				None	Positive social	6	13:23:00	13:26:00	1	Staff	1	1				Visibility restricted	Positive care
25	2507	48	3	13:22:00	13:23:00	2	Staff				1		None	Positive social
25	2508	47	3	13:23:00	13:30:00	2	Staff	1	1				Visibility restricted	Positive social
25	2509														6	13:26:00	13:28:00	2	Staff	1					Visibility restricted	Positive care
25	2510														6	13:28:00	13:30:00	2	Staff	1	1				Visibility restricted	Positive care
25	2511	48	3	13:24:00	13:24:00	2	Staff	1					None	Positive social
25	2512	48	3	13:25:00	13:25:00	2	Staff	1					None	Positive care
25	2513	48	3	13:25:00	13:26:00	2	Staff	1					None	Positive care
25	2514	48	3	13:28:00	13:29:00	2	Staff				1	volunteer	None	Positive social	6	13:29:00	13:29:00	2	Staff				1		None	Positive care
25	2515														6	13:30:00	13:31:00	1	Staff	1	1				Visibility restricted	Positive care
25	2516	48	3	13:30:00	13:31:00	2	Staff				1	volunteer	None	Positive social	6	13:30:00	13:31:00	2	Staff				1	volunteer	None	Positive social
25	2517														6	13:31:00	13:32:00	2	Staff	1	1				None	Positive care
25	2518	48	3	13:31:00	13:32:00	2	Staff				1	host	None	Positive social	6	13:32:00	13:32:00	2	Staff				1		None	Positive care
25	2519	47	3	13:33:00	13:35:00	2	Staff	1	1				Visibility restricted	Positive care	6	13:33:00	13:35:00	2	Staff		1				None	Positive care
25	2520														6	13:33:00	13:35:00	1	Staff	1					Visibility restricted	Positive care
25	2521	47	3	13:33:00	13:33:00	2	Staff	2	1				Visibility restricted	Neutral	6	13:33:00	13:34:00	1	Staff	1					Visibility restricted	Positive care
25	2522	47	3	13:36:00	13:44:00	2	Staff				1	housekeeper	None	Positive social	6	13:36:00	13:44:00	2	Staff				1		None	Positive social
25	2523	48	3	13:36:00	13:36:00	2	Staff		1				None	Positive social	6	13:36:00	13:37:00	2	Staff		1				None	Positive care
25	2524	47	3	13:45:00	13:45:00	2	Staff				1		None	Positive care	6	13:45:00	13:45:00	2	Staff				1		None	Positive care
25	2525	47	3	13:46:00	13:52:00	2	Staff				1		None	Positive care	6	13:46:00	13:52:00	1	Staff				1		None	Positive social
25	2526	47	3	13:47:00	13:48:00	2	Staff		1				None	Positive care	6	13:47:00	13:47:00	2	Staff		1				None	Positive care
25	2527	47	3	13:47:00	13:47:00	1	Staff				1	housekeeper	None	Neutral	6	13:47:00	13:48:00	1	Staff				1		None	Positive care
25	2528	48	3	13:53:00	13:53:00	2	Staff				1		None	Positive social
25	2529	48	3	13:56:00	13:56:00	2	Staff				1	catering	None	Positive care	6	13:56:00	13:57:00	2	Staff				1	host	None	Positive care
25	2530														6	13:57:00	13:57:00	1	Staff				1	host	None	Neutral
25	2531	48	3	13:59:00	13:59:00	1	Staff				1	catering	None	Neutral	6	13:59:00	13:59:00	1	Staff				1	host	None	Neutral
25	2532	47	3	14:20:00	14:20:00	1	Staff		1				None	Positive care	6	13:59:00	13:59:00	1	Staff				1	host	None	Neutral
25	2532														6	14:19:00	14:19:00	1	Staff		1				None	Negative protective
25	2533	48	3	14:34:00	14:35:00	1	Staff	1					None	Negative restrictive	6	14:34:00	14:35:00	1	Staff	1					None	Negative restrictive
25	2534	48	3	14:44:00	14:57:00	2	Staff			1			None	Positive care	6	14:44:00	14:55:00	2	Staff			1			None	Positive care
25	2535	48	3	14:51:00	14:51:00	1	Staff				1	catering	None	Neutral	6	14:51:00	14:51:00	1	Staff				1		None	Neutral
25	2536														6	14:53:00	14:53:00	1	Staff				1	host	None	Neutral
25	2537	47	3	14:53:00	14:54:00	1	Staff				1	catering	None	Positive care	6	14:54:00	14:54:00	1	Staff				1	host	None	Neutral
25	2538	48	3	14:55:00	14:55:00	2	Staff				1	catering	None	Positive care	6	14:54:00	14:54:00	2	Staff				1	host	None	Negative restrictive
25	2539														6	14:56:00	14:57:00	2	Staff			1			None	Negative protective
25	2540														6	14:56:00	14:57:00	2	Staff	1					None	Negative protective
27	2701	47	3	15:09:00	15:09:00	1	Staff				1		None	Neutral	5	15:09:00	15:09:00	1	Staff				1		None	Neutral
27	2702	47	7	15:14:00	15:14:00	1	Patient	1					None	Neutral
27	2703	47	3	15:15:00	15:16:00	2	Patient	1					None	Positive care	5	15:16:00	15:16:00	2	Staff	1					Audibility restricted	Positive care
27	2704	47	3	15:23:00	15:23:00	1	Staff	1					None	Neutral	5	15:23:00	15:23:00	1	Staff	1					None	Neutral
27	2705	47	3	15:26:00	15:26:00	2	Staff		1				None	Positive care	5	15:26:00	15:26:00	2	Staff		1				Audibility restricted	Positive social
27	2706														5	15:30:00	15:30:00	1	Staff				1	clerk	None	Neutral
27	2707	47	3	15:30:00	15:36:00	1	Staff	1					None	Neutral
27	2708	47	3	15:30:00	15:30:00	1	Staff				1		None	Neutral
27	2709														5	15:36:00	15:36:00	1	Staff				1		None	Neutral
27	2710	47	3	15:37:00	15:57:00	1	Staff	1					None	Neutral
27	2711	47	3	16:02:00	16:03:00	2	Staff		1				None	Positive care	5	16:02:00	16:02:00	2	Staff		1				None	Positive care
27	2712	47	3	16:06:00	16:06:00	2	Staff		1				None	Positive care	5	16:06:00	16:06:00	2	Staff		1				None	Positive care
27	2713	47	3	16:12:00	16:13:00	2	Staff			1			None	Positive social	5	16:12:00	16:13:00	2	Staff			1			None	Positive social
27	2714	47	3	16:13:00	16:13:00	1	Staff	1					None	Positive social	5	16:13:00	16:13:00	2	Staff	1					None	Positive social
27	2715	47	3	16:14:00	16:14:00	2	Staff			1			None	Positive social	5	16:14:00	16:14:00	2	Staff			1			None	Positive social
27	2716														5	16:18:00	16:18:00	1	Patient	1					None	Neutral
27	2717	47	3	16:31:00	16:31:00	2	Staff		1				None	Positive social	5	16:31:00	16:31:00	2	Staff		1				Visibility restricted	Positive social
27	2718	47	3	16:51:00	16:53:00	2	Staff	1					None	Positive care	5	16:51:00	16:54:00	2	Staff	1					None	Positive care
27	2719	47	3	16:55:00	16:56:00	1	Staff	1					None	Neutral	5	16:55:00	16:56:00	1	Staff	1					None	Neutral
27	2720	47	3	17:00:00	17:01:00	2	Staff				1	sw	None	Positive care	5	17:00:00	17:00:00	2	Staff				1	sw	Audibility restricted	Positive care
28	2801	56	3	11:04:00	11:05:00	1	Staff				1	clearner	None	Neutral	7	11:04:00	11:05:00	1	Staff				1	cleaner	None	Neutral
28	2802	56	3	11:05:00	11:07:00	1	Staff				1	clearner	None	Neutral	7	11:06:00	11:06:00	1	Staff				1	cleaner	None	Negative restrictive
28	2803	57	3	11:07:00	11:08:00	1	Staff				1	cleaner	None	Neutral	7	11:07:00	11:07:00	1	Staff				1	cleaner	None	Negative restrictive
28	2804	57	3	11:07:00	11:08:00	2	Staff		1				None	Positive care	7	11:08:00	11:08:00	2	Staff	1					None	Positive care
28	2805	57	3	11:10:00	11:11:00	1	Staff				1	clearner	None	Neutral	7	11:10:00	11:11:00	1	Staff				1	cleaner	None	Negative restrictive
28	2806	56	3	11:11:00	11:13:00	1	Staff				1		None	Neutral	7	11:10:00	11:12:00	1	Staff				1	cleaner	None	Negative restrictive
28	2807	56	3	11:50:00	11:50:00	1	Staff	1					None	Positive care	7	11:50:00	11:50:00	1	Staff	1					None	Positive care
28	2808	56	3	11:51:00	11:55:00	2	Staff	1					Audibility restricted	Positive care	7	11:51:00	11:55:00	1	Staff	1					None	Positive care
28	2809														7	11:52:00	11:52:00	1	Staff		1				None	Neutral
28	2810	56	3	11:54:00	11:55:00	1	Staff	1					None	Negative restrictive	7	11:55:00	11:55:00	2	Patient	1			1		None	Negative restrictive
28	2811	56	3	11:55:00	11:55:00	1	Staff				1	hostess	None	Neutral	7	11:55:00	11:55:00	1	Staff				1		None	Neutral
28	2812	57	3	12:03:00	12:08:00	2	Staff	1					None	Positive care	7	12:04:00	12:06:00	2	Staff						None	Negative protective
28	2813	57	3	12:14:00	12:15:00	1	Staff				1	housekeeper	None	Neutral	7	12:14:00	12:15:00	1	Staff				1	housekeeper	None	Neutral
28	2814	56	3	12:17:00	12:17:00	1	Staff				1	housekeeper	None	Neutral	7	12:17:00	12:17:00	1	Staff				1	housekeeper	None	Neutral
28	2815	56	3	12:20:00	12:20:00	2	Staff	1					None	Positive care	7	12:22:00	12:25:00	2	Staff	1					None	Negative protective
28	2816	57	3	12:21:00	12:23:00	2	Staff	1					None	Positive care	7	12:22:00	12:23:00	2	Staff	1					None	Negative protective
28	2817	56	3	12:23:00	12:25:00	2	Staff	1					None	Positive care
28	2818	57	3	12:25:00	12:25:00	1	Staff				1		None	Neutral	7	12:25:00	12:25:00	1	Staff				1	housekeeper	None	Neutral
28	2819	57	3	12:25:00	12:26:00	1	Staff	1					None	Neutral	7	12:26:00	12:26:00	1	Staff	1					None	Neutral
28	2820	56	3	12:26:00	12:26:00	2	Staff				1		None	Positive care	7	12:26:00	12:26:00	2	Staff				1		None	Positive social
28	2821	56	3	12:27:00	12:27:00	2	Staff				1		None	Positive care	7	12:27:00	12:27:00	2	Staff				1		None	Positive care
28	2822	57	3	12:43:00	12:43:00	2	Staff				1		None	Positive care	7	12:43:00	12:43:00	1	Staff				1		None	Neutral
28	2823	56	3	12:50:00	12:50:00	2	Staff				1		None	Positive care	7	12:43:00	12:43:00	1	Staff				1		None	Neutral
28	2824	57	3	12:50:00	12:50:00	2	Staff				1		None	Positive care	7	12:50:00	12:50:00	2	Staff				1		None	Positive care
28	2825	56	3	12:50:00	12:50:00	2	Staff				1		None	Positive care	7	12:50:00	12:50:00	2	Staff				1		None	Positive care
29	2901	58	2	14:13:00	14:16:00	2	Staff	1					Visibility restricted	Positive care	6	14:14:00	14:19:00	2	Staff	1					None	Positive care
29	2902	58	2	14:16:00	14:18:00	2	Staff	1					None	Positive care
29	2903	58	2	14:16:00	14:16:00	1	Staff		1				None	Neutral	6	14:17:00	14:17:00	1	Staff		1				None	Negative restrictive
29	2904	58	2	14:33:00	14:35:00	2	Staff	1					Visibilityand audibility restricted	Positive care
29	2905	58	2	14:35:00	14:38:00	2	Staff	1					Visibilityand audibility restricted	Positive care	6	14:35:00	14:39:00	2	Staff	1					None	Positive care
29	2906														6	14:34:00	14:35:00	2	Staff	1					None	Positive care
29	2907	58	2	14:39:00	14:39:00	2	Staff	1	1				None	Negative protective	6	14:40:00	14:40:00	2	Staff	1	1				None	Positive care
29	2908	58	2	14:42:00	14:42:00	2	Staff	1					Visibilityand audibility restricted	Positive care	6	14:43:00	14:43:00	2	Staff	1					None	Positive care
29	2909	58	2	14:43:00	14:43:00	2	Staff	1	1				Visibilityand audibility restricted	Positive care	6	14:43:00	15:15:00	2	Staff	1	1				Visibility restricted	Positive social
29	2910	58	2	14:46:00	14:48:00	2	Staff				1		Visibility restricted	Positive care	6	14:47:00	14:48:00	2	Staff				1		Visibility restricted	Positive care
29	2911	58	2	14:53:00	15:15:00	2	Staff	1			1		Visibility restricted	Positive social	6	14:54:00	15:17:00	2	Staff				1		None	Positive social
29	2912														6	14:55:00	14:55:00	1	Staff	1					None	Positive care
29	2913	59	2	14:05:00	15:06:00	2	Staff	1					None	Positive social	6	14:58:00	15:07:00	2	Staff	1					None	Positive social
29	2914	59	2	15:00:00	15:00:00	1	Staff				1		Visibilityand audibility restricted	Neutral
29	2915	59	2	15:01:00	15:01:00	2	Staff	1					None	Negative restrictive	6	15:02:00	15:02:00	1	Staff	1					None	Negative restrictive
29	2916	58	2	15:01:00	15:03:00	2	Staff	1					Visibilityand audibility restricted	Negative restrictive	6	15:02:00	15:04:00	1	Staff	1					Visibility restricted	Negative restrictive
29	2917	59	2	15:10:00	15:12:00	2	Staff				1		None	Positive care	6	15:10:00	15:12:00	2	Staff				1		None	Neutral
29	2918	58	2	15:10:00	15:11:00	2	Staff				1		Visibility restricted	Positive care	6	15:10:00	15:11:00	2	Staff				1		Visibility restricted	Neutral
29	2919	58	2	15:22:00	15:22:00	2	Patient	1					None	Positive care	6	15:23:00	15:23:00	2	Patient	1					None	Positive care
29	2920	58	2	15:25:00	15:28:00	2	Staff		1				Visibility restricted	Positive care	6	15:26:00	15:28:00	2	Staff		1				Visibility restricted	Positive social
29	2921	58	2	15:30:00	15:32:00	2	Staff		1				Visibility restricted	Positive social	6	15:31:00	15:33:00	2	Staff		1				Visibility restricted	Positive social
29	2922	58	2	15:33:00	15:34:00	2	Staff		1				Visibility restricted	Positive social	6	15:34:00	15:35:00	2	Staff		1				None	Positive social
29	2923	58	2	15:36:00	15:39:00	2	Staff		1				Visibility restricted	Positive social	6	15:36:00	15:39:00	2	Staff		1				None	Positive social
29	2924	58	2	15:37:00	15:37:00	1	Staff	1					Visibility restricted	Negative restrictive	6	15:38:00	15:38:00	1	Staff	1					None	Negative restrictive
29	2925	58	2	15:41:00	15:41:00	2	Staff	1					Visibility restricted	Positive social	6	15:42:00	15:42:00	1	Staff	1					None	Positive social
29	2926	59	2	15:52:00	15:53:00	2	Staff				1	porter	Visibility restricted	Positive care	6	15:52:00	15:53:00	2	Staff				1		None	Positive care
29	2927	58	2	15:58:00	15:58:00	1	Staff		1				Visibility restricted	Neutral	6	15:59:00	15:59:00	2	Patient		1				None	Positive care
29	2928	58	2	16:03:00	16:03:00	1	Staff	1					Visibility restricted	Positive social	6	16:04:00	16:04:00	1	Staff	1					None	Positive social
30	3001	40	2	10:18:00	10:18:00	1	Staff				1		None	Neutral	4	10:18:00	10:18:00	1	Staff				1		None	Neutral
30	3002	39	2	10:18:00	10:18:00	1	Staff				1		None	Neutral	4	10:19:00	10:19:00	1	Staff				1		None	Neutral
30	3003	40	2	10:32:00	10:34:00	2	Staff	1					Visibility restricted	Positive care	4	10:32:00	10:35:00	2	Staff	1					Visibility restricted	Positive care
30	3004	40	2	10:36:00	10:36:00	2	Staff	1					Visibility restricted	Positive care	4	10:36:00	10:36:00	2	Staff	1					Visibility restricted	Positive care
30	3005	40	2	10:37:00	10:39:00	2	Staff	1					Visibility restricted	Positive care	4	10:37:00	10:39:00	2	Staff	1					Visibility restricted	Positive care
30	3006	40	2	10:39:00	10:56:00	2	Staff	1					Visibility restricted	Positive care	4	10:40:00	10:56:00	2	Staff	1					Visibility restricted	Positive care
30	3007	40	2	10:56:00	10:56:00	1	Staff	1					None	Neutral	4	10:56:00	10:56:00	1	Staff	1					None	Neutral
30	3008	40	2	10:57:00	11:01:00	2	Staff	1					None	Positive care	4	10:57:00	11:01:00	2	Staff	1					None	Positive care
30	3009	39	2	10:59:00	11:01:00	1	Staff				1	clearner	None	Neutral	4	10:59:00	11:01:00	1	Staff				1		None	Neutral
30	3010	39	2	11:02:00	11:04:00	1	Staff				1	phleb	None	Positive care	4	11:02:00	11:05:00	2	Staff				1	phleb	None	Positive care
30	3011	40	2	11:02:00	11:02:00	2	Staff	1					None	Positive care
30	3012	39	2	11:05:00	11:06:00	2	Staff				2		None	Positive care	4	11:06:00	11:07:00	2	Staff				1		None	Positive care
30	3013	40	2	11:06:00	11:07:00	2	Patient				1		None	Positive care
30	3014	40	2	11:07:00	11:07:00	2	Staff				1		None	Positive care	4	11:08:00	11:08:00	2	Staff				1		None	Positive care
30	3015	39	2	11:08:00	11:08:00	2	Staff				1		None	Positive care	4	11:08:00	11:09:00	2	Staff				1		None	Positive care
30	3016	40	2	11:09:00	11:09:00	2	Staff	1					None	Positive care	4	11:09:00	11:09:00	2	Staff	1					None	Positive care
30	3017														4	11:10:00	11:10:00	2	Staff	1					None	Positive care
30	3018	40	2	11:14:00	11:14:00	2	Staff	1					None	Neutral	4	11:14:00	11:14:00	2	Staff	1					None	Neutral
30	3019	40	2	11:14:00	11:15:00	2	Staff	1					None	Neutral	4	11:14:00	11:15:00	1	Staff	1					None	Neutral
30	3020	40	2	11:16:00	11:19:00	2	Staff	1					None	Positive care	4	11:16:00	11:19:00	2	Staff	1		1			None	Positive care
30	3021	40	2	11:17:00	11:17:00	2	Staff	1			1		None	Neutral
30	3022	39	2	11:17:00	11:18:00	2	Staff				1		None	Negative protective	4	11:18:00	11:18:00	1	Staff			1			None	Neutral
30	3023														4	11:21:00	11:21:00	1	Staff	1					None	Neutral
30	3024	40	2	11:20:00	11:28:00	2	Staff	1					None	Positive social	4	11:28:00	11:28:00	2	Staff	1					None	Positive social
32	3201	49	2	16:27:00	16:27:00	2	Staff		1				None	Positive social	7	16:27:00	16:27:00	2	Staff		1				None	Positive social
32	3202	49	2	16:49:00	16:51:00	2	Patient	1					Audibility restricted	Positive social	7	16:50:00	16:53:00	2	Patient	1					None	Positive care
32	3203	49	2	17:28:00	17:28:00	2	Staff				1	catering	Audibility restricted	Positive care	7	17:26:00	17:27:00	2	Staff				1	catering	None	Positive care
32	3204	50	2	17:35:00	17:35:00	2	Staff				2	porters	None	Positive social	7	17:35:00	17:36:00	2	Patient				2	porters	None	Positive care
32	3205	50	2	17:36:00	17:36:00	2	Staff				1	domestic	None	Positive care	7	17:36:00	17:37:00	2	Staff				1	catering	None	Positive care
32	3206														7	17:37:00	17:39:00	2	Staff		1				None	Positive care
32	3207														7	17:39:00	17:39:00	2	Staff	1					None	Positive care
32	3208	50	2	17:38:00	17:38:00	2	Staff	1	1	1			None	Negative protective	7	17:39:00	17:39:00	2	Staff			1			None	Negative protective
32	3209	50	2	17:38:00	17:42:00	2	Staff	1	1				None	Positive care	7	17:40:00	17:42:00	2	Staff	1	1				None	Positive care
32	3210	50	2	17:44:00	17:45:00	2	Staff			1			None	Positive care	7	17:44:00	17:45:00	2	Staff			1			None	Positive care
32	3211	50	2	18:07:00	18:07:00	2	Patient	1					None	Negative protective	7	18:07:00	18:07:00	2	Patient				1		None	Negative protective
32	3212	50	2	18:09:00	18:10:00	2	Patient	1					None	Positive social	7	18:08:00	18:10:00	2	Patient	1					None	Positive social
32	3213	50	2	18:10:00	18:10:00	2	Staff	1					None	Neutral	7	18:11:00	18:12:00	2	Staff	1					None	Positive care
32	3214	50	2	18:15:00	18:15:00	2	Staff	1					None	Positive care	7	18:15:00	18:15:00	2	Patient	1					None	Positive care
35	3501	54	5	14:14:00	14:41:00	2	Staff			1			Visibility restricted	Positive care	4	14:14:00	14:36:00	2	Staff			1			Visibility restricted	Positive care
35	3502	53	5	14:14:00	14:18:00	2	Staff				1	phleb	None	Positive care	4	14:14:00	14:18:00	2	Staff				1	phleb	None	Positive care
35	3503	53	5	14:18:00	14:23:00	2	Staff	1					None	Positive care	4	14:18:00	14:22:00	2	Staff	1					Audibility restricted	Positive care
35	3504	53	5	14:23:00	14:27:00	2	Staff	1					None	Positive social	4	14:24:00	14:26:00	2	Staff	1					Visibilityand audibility restricted	Positive care
35	3505	53	5	14:33:00	14:33:00	2	Staff		1				None	Neutral	4	14:34:00	14:34:00	2	Staff	1					None	Positive social
35	3506	53	5	14:33:00	14:33:00	2	Staff	1					None	Positive social
35	3507														4	14:36:00	14:41:00	2	Staff			1			Visibility restricted	Positive care
35	3508	53	5	14:39:00	14:43:00	2	Staff	1					None	Positive social	4	14:34:00	14:43:00	2	Staff	1					None	Positive social
35	3509	53	5	14:43:00	14:43:00	2	Staff		1				None	Positive care	4	14:43:00	14:44:00	2	Staff	1					None	Positive social
35	3510	54	5	14:46:00	14:46:00	2	Staff		1				None	Positive care	4	14:46:00	14:46:00	2	Staff	1					None	Positive care
35	3511	53	5	14:52:00	14:52:00	2	Staff		1				None	Positive social	4	14:52:00	14:52:00	2	Staff	1					None	Positive social
35	3512	54	5	14:57:00	14:58:00	2	Staff	1					None	Positive care	4	14:57:00	14:58:00	2	Staff	1					None	Positive care
35	3513	53	5	14:58:00	14:58:00	1	Staff	1					None	Neutral	4	14:58:00	14:58:00	2	Staff	1					None	Neutral
35	3514	54	5	15:01:00	15:06:00	2	Staff			1			Visibility restricted	Positive care	4	15:01:00	15:06:00	2	Staff			1			None	Positive care
35	3515	53	5	15:02:00	15:02:00	1	Staff		1				None	Neutral	4	15:02:00	15:02:00	1	Staff	1					None	Neutral
35	3516	53	5	15:02:00	15:03:00	1	Staff				1	SW	None	Positive care	4	15:02:00	15:02:00	2	Staff				1	SW	None	Positive care
35	3517	53	5	15:03:00	15:04:00	2	Staff				1		None	Positive care	4	15:03:00	15:04:00	2	Staff	1					None	Positive care
35	3518	54	5	15:06:00	15:10:00	2	Staff	1					Visibility restricted	Positive care	4	15:06:00	15:10:00	2	Staff	1					Visibility restricted	Positive care
35	3519	54	5	15:13:00	15:15:00	2	Staff				1	medirest	None	Positive social	4	15:14:00	15:15:00	2	Staff				1	catering	None	Positive care
35	3520	53	5	15:15:00	15:17:00	2	Staff	1			1		None	Positive social	4	15:15:00	15:17:00	2	Staff	1			1		None	Positive care
35	3521	54	5	15:18:00	15:19:00	2	Staff	1					None	Positive social	4	15:18:00	15:19:00	2	Staff	1					None	Positive care
35	3522	53	5	15:18:00	15:18:00	1	Staff		1				None	Neutral	4	15:20:00	15:21:00	2	Staff	1					None	Positive care
35	3523	54	5	15:20:00	15:24:00	2	Staff	1					None	Positive social	4	15:21:00	15:24:00	2	Staff	1					None	Positive care
35	3524	53	5	15:24:00	15:24:00	1	Staff	1					None	Neutral	4	15:24:00	15:24:00	2	Staff	1					None	Positive care
35	3525	53	5	15:24:00	15:24:00	2	Staff	1					None	Positive care	4	15:24:00	15:25:00	2	Staff	1					None	Neutral
35	3526	53	5	15:25:00	15:25:00	1	Staff	1					None	Positive care	4	15:25:00	15:25:00	2	Staff	1					None	Positive care
35	3527	54	5	15:33:00	15:33:00	1	Staff				1		None	Neutral	4	15:33:00	15:33:00	1	Staff				1		None	Neutral
35	3528	53	5	15:34:00	15:34:00	1	Staff				1		None	Neutral	4	15:34:00	15:34:00	1	Staff				1		None	Neutral
35	3529	53	5	15:35:00	15:35:00	2	Staff				1	SW	None	Positive care	4	15:35:00	15:35:00	2	Staff				1	sw	None	Positive care
35	3530	54	5	15:45:00	15:48:00	2	Staff				1	pharmacist	None	Positive care	4	15:45:00	15:48:00	2	Staff				1	pharmacist	Visibilityand audibility restricted	Positive care
35	3531	53	5	15:59:00	16:00:00	2	Staff				1	hostess	None	Positive care	4	15:59:00	15:59:00	2	Staff				1		None	Positive care
35	3532	54	5	16:01:00	16:01:00	2	Staff				1	hostess	None	Positive care	4	16:00:00	16:01:00	2	Staff				1		Visibility restricted	Positive care
35	3533	54	5	16:01:00	16:01:00	1	Staff				1		None	Neutral	4	16:01:00	16:01:00	1	Staff				1		Visibility restricted	Neutral
35	3534	53	5	16:01:00	16:01:00	1	Staff				1		None	Neutral
35	3535	54	5	16:04:00	16:04:00	2	Patient	1					Visibility restricted	Positive care	4	16:04:00	16:04:00	2	Staff	1					Visibility restricted	Positive care
35	3536	53	5	16:07:00	16:07:00	1	Staff	1					None	Neutral
35	3537	54	5	16:06:00	16:11:00	2	Staff		1				None	Positive care	4	16:07:00	16:11:00	2	Staff	1					Visibility restricted	Positive care
35	3538														4	16:06:00	16:07:00	2	Staff	1					Visibility restricted	Positive care
35	3539	54	5	16:13:00	16:13:00	2	Staff	1					Visibility restricted	Positive care	4	16:12:00	16:13:00	2	Staff	1					None	Positive care
35	3540	53	5	16:14:00	16:17:00	2	Staff	1			1		None	Positive care	4	16:13:00	16:17:00	2	Staff	1	1				None	Negative protective
36	3601	51	7	10:12:00	10:12:00	2	Staff		1				None	Positive care	4	10:12:00	10:12:00	2	Staff		1				Audibility restricted	Positive care
36	3602	51	7	10:13:00	10:13:00	2	Staff		1				None	Positive care	4	10:13:00	10:13:00	2	Staff		1				None	Positive care
36	3603	51	7	10:13:00	10:13:00	1	Staff		1				None	Neutral	4	10:14:00	10:14:00	1	Staff		1				None	Neutral
36	3604	51	7	10:14:00	10:14:00	1	Staff		1				None	Neutral
36	3605	51	7	10:15:00	10:47:00	2	Staff		2				Visibility restricted	Positive social	4	10:14:00	10:46:00	2	Staff	1	3				Visibility restricted	Positive social
36	3606	52	7	10:20:00	10:20:00	2	Staff				1	chaplaincy	None	Positive care	4	10:20:00	10:21:00	2	Staff				1		Visibility restricted	Positive social
36	3607	52	7	10:24:00	10:26:00	2	Staff				1	catering	None	Positive care	4	10:24:00	10:26:00	2	Staff				1	catering	None	Positive care
36	3608	51	7	10:32:00	10:34:00	2	Staff	1	2				Visibility restricted	Negative protective
36	3609	51	7	10:44:00	10:44:00	2	Staff				1		None	Negative protective
36	3610														4	10:46:00	10:47:00	1	Staff		1				Visibility restricted	Neutral
36	3611	52	7	10:47:00	10:49:00	2	Staff		1				None	Positive social	4	10:47:00		2	Staff		1				None	Positive care
36	3612	52	7	10:49:00	10:51:00	2	Staff			4			Visibility restricted	Positive social	4	10:48:00	10:51:00	2	Staff			4			Visibility restricted	Positive social
36	3613	51	7	10:55:00	10:58:00	2	Staff				1	phleb	None	Negative protective	4	10:55:00	10:58:00	2	Staff				1	pharmacist	None	Negative protective
36	3614	51	7	10:58:00	11:04:00	2	Staff			2			Visibility restricted	Positive care	4	10:58:00	11:04:00	2	Staff			2			Visibility restricted	Positive care
36	3615	51	7	11:04:00	11:05:00	2	Staff				1	catering	None	Positive care	4	11:04:00	11:05:00	2	Staff				1	catering	None	Positive care
36	3616	52	7	11:05:00	11:06:00	2	Staff				1	catering	None	Negative protective	4	11:05:00	11:06:00	2	Staff				1	catering	None	Positive care
36	3617	51	7	11:09:00	11:09:00	2	Patient				1	catering	None	Positive care	4	11:09:00	11:09:00	2	Staff				1	catering	None	Neutral
36	3618	51	7	11:10:00	11:12:00	2	Patient			1			None	Positive care	4	11:10:00	11:11:00	2	Patient			1			None	Positive care
36	3619														4	11:11:00	11:11:00	2	Staff		1				None	Positive care
36	3620	52	7	11:11:00	11:16:00	2	11		1				Visibility restricted	Positive care	4	11:12:00	11:16:00	2	Staff		2				Visibility restricted	Positive care
36	3621	52	7	11:14:00	11:15:00	2	Staff		1				Visibility restricted	Positive care
36	3622	51	7	11:26:00	11:26:00	1	Staff				1		None	Neutral	4	11:26:00	11:26:00	1	Staff				1	clearner	Visibility restricted	Neutral
36	3623	52	7	11:35:00	11:45:00	2	Staff		1				Visibility restricted	Positive social	4	11:35:00	11:44:00	2	Staff		1				Visibility restricted	Positive social
36	3624	52	7	11:43:00	11:44:00	1	Staff				1	cleaner	None	Neutral
36	3625	51	7	11:44:00	11:45:00	1	Staff				1	clearner	None	Neutral	4	11:45:00	11:45:00	1	Staff				1	clearner	None	Neutral
36	3626														4	11:45:00	11:45:00	2	Staff		1				None	Neutral
37	3701	61	1	09:02:00	09:02:00	2	Staff				1		None	Positive care	3	09:02:00	09:02:00	2	Staff				1		None	Positive social
37	3702	61	1	09:13:00	09:13:00	2	Staff	1					None	Positive social	3	09:13:00	09:13:00	2	Staff	1					None	Positive social
37	3703	60	1	09:16:00	09:19:00	2	Staff	1					Audibility restricted	Positive social	3	09:16:00	09:18:00	2	Staff	1					None	Positive care
37	3704	61	1	09:19:00	09:26:00	2	Staff	1					Audibility restricted	Positive social	3	09:18:00	09:26:00	2	Staff	1					None	Positive social
37	3705														3	09:20:00	09:20:00	1	Patient		1				None	Neutral
37	3706	60	1	09:47:00	09:47:00	2	Staff				1		None	Positive care	3	09:46:00	09:47:00	2	Staff				1	porter	None	Positive care
37	3707	61	1	09:54:00	09:54:00	1	Staff				1	housekeeper	None	Negative restrictive	3	09:53:00	09:54:00	2	Staff				1	housekeeper	None	Positive social
37	3708	61	1	10:04:00	10:04:00	2	Staff	1					Audibility restricted	Positive social	3	10:04:00	10:04:00	2	Staff	1					None	Positive care
37	3709	61	1	10:05:00	10:07:00	2	Staff				1		None	Positive care	3	10:05:00	10:07:00	2	Staff				1	hostess	None	Positive care
37	3710														3	10:05:00	10:08:00	1	Staff	1					None	Neutral
37	3711	61	1	10:10:00	10:11:00	1	Staff				1	cleaner	None	Negative restrictive	3	10:10:00	10:11:00	2	Staff				1	cleaner	None	Positive social
37	3712														3	10:10:00	10:13:00	1	Staff	1					None	Neutral
37	3713	61	1	10:13:00	10:23:00	2	Staff			6			Visibilityand audibility restricted	Positive social	3	10:13:00	10:23:00	2	Staff			6			Visibility restricted	Positive care
37	3714	60	1	10:14:00	10:14:00	2	Staff				1	porter	None	Positive care
37	3715	60	1	10:15:00	10:15:00	2	Patient	1					None	Neutral	3	10:14:00	10:15:00	2	Staff	1					None	Positive care
37	3716	60	1	10:17:00	10:23:00	2	Staff	1			2		Audibility restricted	Negative restrictive	3	10:17:00	10:23:00	2	Staff				2	housekeeper and clearner	None	Positive social
37	3717														3	10:19:00	10:19:00	2	Patient	1					None	Positive social
37	3718	61	1	10:23:00	10:23:00	2	Patient				1		None	Neutral	3	10:23:00	10:29:00	2	Patient				2		None	Positive social
37	3719	61	1	10:24:00	10:27:00	2	Staff	1	1				None	Positive social	3	10:27:00	10:27:00	2	Patient		2				None	Positive social
37	3720	61	1	10:29:00	10:29:00	2	Staff			1			None	Positive care	3	10:29:00	10:29:00	2	Staff			1			None	Positive care
37	3721	60	1	10:36:00	10:40:00	2	Staff	1					None	Positive care	3	10:36:00	10:40:00	2	Staff	1					None	Positive care
37	3722	60	1	10:42:00	10:43:00	2	Staff				2		None	Positive social
37	3723	60	1	10:44:00	10:44:00	2	Patient				1		None	Positive social	3	10:42:00	10:43:00	2	Staff				1	cleaner	None	Positive social
37	3724	60	1	10:44:00	10:45:00	2	Staff	2					None	Negative protective	3	10:44:00	10:44:00	2	Patient	1					None	Positive care
37	3725														3	10:45:00	10:46:00	2	Patient	1					None	Positive care
37	3726	60	1	10:48:00	10:56:00	2	Staff			3			None	Positive care	3	10:47:00	10:56:00	2	Staff			3			Visibility restricted	Positive care
37	3727	60	1	10:57:00	10:57:00	2	Patient	2					None	Positive care	3	10:57:00	10:58:00	2	Patient	2					None	Positive care
37	3728	61	1	10:58:00	10:58:00	2	Staff	1					None	Positive care	3	10:57:00	10:57:00	2	Staff	1					None	Positive care
37	3729														3	10:58:00	10:59:00	2	Patient	1					None	Positive care
37	3730	60	1	10:59:00	10:59:00	2	Patient	1					Audibility restricted	Neutral	3	10:59:00	10:59:00	2	Patient	1					None	Neutral
38	3801	44	1	10:08:00	10:10:00	2	Staff	1					Visibilityand audibility restricted	Positive care	2	10:08:00	10:10:00	2	Staff	1					None	Positive care
38	3802	43	1	10:08:00	10:12:00	2	Staff			1			Visibilityand audibility restricted	Positive care	2	10:08:00	10:12:00	2	Staff			1			Visibility restricted	Positive care
38	3803	43	1	10:30:00	10:30:00	2	Patient	1					None	Positive care	2	10:29:00	10:30:00	2	Patient	1					None	Positive care
38	3804	43	1	10:35:00	10:35:00	2	Staff				1	chaplaincy	Audibility restricted	Positive social	2	10:34:00	10:35:00	2	Staff				1	chap	None	Positive care
38	3805	44	1	10:35:00	10:35:00	2	Staff				1	chaplaincy	Audibility restricted	Positive care	2	10:35:00	10:36:00	2	Staff				1	chap	None	Positive care
38	3806	44	1	10:38:00	10:39:00	2	Staff		1				None	Positive care	2	10:38:00	10:38:00	2	Staff		1				None	Positive care
38	3807	43	1	10:48:00	10:48:00	2	Staff				1	clerk	Audibility restricted	Positive care	2	10:48:00	10:48:00	2	Staff						None	Positive care
38	3808	43	1	10:48:00	10:50:00	2	Staff				1	clerk	Audibility restricted	Positive care	2	10:49:00	10:50:00	2	Staff				1	clerk	None	Positive care
38	3809	44	1	10:50:00	10:50:00	1	Staff		1				None	Neutral
38	3810	43	1	10:51:00	10:51:00	1	4				1	clerk	Audibility restricted	Positive care	2	10:05:00	10:50:00	2	Staff				1	clerk	None	Positive care
38	3811	44	1	10:53:00	10:53:00	1	Staff			1			None	Neutral
38	3812	43	1	10:54:00	10:54:00	1	Staff	1					Audibility restricted	Neutral	2	10:54:00	10:54:00	2	Staff	1					None	Neutral
38	3813	44	1	11:36:00	11:36:00	1	Staff				1		Audibility restricted	Neutral	2	11:36:00	11:36:00	1	Staff				1		Visibilityand audibility restricted	Neutral
38	3814	43	1	11:50:00	11:51:00	2	Patient	1					Audibility restricted	Positive care	2	11:49:00	11:50:00	2	Patient	1					Visibility restricted	Positive care

## Sheet: PEECH
Ward	Date	Patient Number	PEECH1	PEECH2	PEECH3	PEECH4	PEECH5	PEECH6	PEECH7	PEECH8	PEECH9	PEECH11
b	01.05.15	31													PEECH 1	Eye Contact
b	01.05.15	32	All of the time	Most of the time	All of the time	All of the time	Most of the time	Most of the time	All of the time	All of the time	Sometimes	Most of the time			PEECH 2	Proximity
c	05.05.05	33	Most of the time	All of the time	All of the time	All of the time	Most of the time	Most of the time	All of the time	Sometimes	Sometimes	All of the time			PEECH 3	Tone of Voice
c	05.05.15	34	Sometimes	Most of the time	All of the time	All of the time	All of the time	All of the time	All of the time	All of the time	All of the time	All of the time			PEECH 4	Gentleness and concern
b	13.05.15	35	All of the time	All of the time	All of the time	All of the time	All of the time	All of the time	All of the time	All of the time	Most of the time	All of the time			PEECH 5	Encouraged when I needed support
b	13.05.15	36													PEECH 6	Listened
a	13.05.15	37	Sometimes	All of the time	All of the time	All of the time	All of the time	Most of the time	Sometimes	All of the time	Never	All of the time			PEECH 7	Exceeded expectations
a	13.05.15	38													PEECH 8	Facial expression
a	14.05.15	39													PEECH 9	Social conversation
a	14.05.15	40	All of the time	All of the time	All of the time	All of the time	All of the time	All of the time	All of the time	All of the time	All of the time	All of the time			PEECH 11	Valued as a person
b	14.05.15	41
b	14.05.15	42
c	15.05.15	43	All of the time	All of the time	All of the time	All of the time	All of the time	All of the time	Most of the time	All of the time	Sometimes	All of the time
c	15.05.15	44	All of the time	All of the time	All of the time	All of the time	All of the time	All of the time	Most of the time	All of the time	All of the time	All of the time
c	15.05.15	45	All of the time	All of the time	All of the time	All of the time	All of the time	All of the time	All of the time	All of the time	All of the time	All of the time
b	15.05.15	46	Most of the time	Most of the time	All of the time	Most of the time	Most of the time	Sometimes	All of the time	Most of the time	All of the time	Sometimes
a	19.05.15	47	Most of the time	Most of the time	Most of the time	Most of the time	Most of the time	Most of the time	Most of the time	Most of the time	Sometimes	All of the time
a	19.05.15	48
c	22.05.15	49
c	22.05.15	50
a	29.05.15	51
a	29.05.15	52	All of the time	All of the time	All of the time	All of the time	All of the time	All of the time	All of the time	All of the time	All of the time	All of the time
c	29.05.15	53	Most of the time	Most of the time	Most of the time	Most of the time	Sometimes	All of the time	Most of the time	Most of the time	Most of the time	Most of the time
c	29.05.15	54
a	03.06.15	55
c	04.06.15	56	All of the time	All of the time	All of the time	All of the time		All of the time	Sometimes	Most of the time	Never	All of the time
c	04.06.15	57	Sometimes	Sometimes	Sometimes	Most of the time	Never	Sometimes	Most of the time	Sometimes	Never	Sometimes
c	16.06.15	58	All of the time	Most of the time	All of the time	Most of the time	All of the time	Most of the time	Most of the time		Most of the time	All of the time
c	16.06.15	59	All of the time	All of the time	All of the time	All of the time	All of the time	All of the time	Most of the time	All of the time	All of the time	All of the time
b	22.06.15	60
b	22.06.15	61	Most of the time	Most of the time	Most of the time	All of the time	All of the time	Most of the time	All of the time	All of the time	All of the time	All of the time

## Sheet: Patient Evaluation
Interaction Number	Patient Evaluation
1708
1714
1728
1701	positive
1712	no recollection of event
1713	no recollection of event
1716	positive
1717	positive
1720	neutral
1727	positive
1729	positive
1730	positive
1702
1703
1704
1705
1706
1707
1709
1710
1711
1715
1718
1719
1721
1722
1723
1724
1725
1726
1731
1732
1733
1801
1802
1803
1804
1805
1806
1807	positive
1808
1809
1810	positive
1811
1812
1813
1814
1815	positive
1816	positive
1817
1818	positive
1819
1820	positive
1821
1901	no recollection of event
1902
1903
1904
1905	neutral
1906	positive
1907
1908	neutral
2001
2002
2003
2004
2005
2006
2007
2008
2009
2010
2011
2012
2101
2102
2103
2104
2105
2106
2107
2108
2109
2110
2111
2112
2113
2114
2115
2116
2117
2118
2119
2120
2121
2122
2123
2124
2125
2126
2127
2128
2129
2130
2131
2132
2133
2134
2135
2136
2137
2138
2139
2140
2141
2201
2202
2203
2204
2205
2206
2207
2208
2209
2210
2211
2212
2213
2214
2215
2216
2301
2302
2303
2304
2305
2306	positive
2307	positive
2308	positive
2309	positive
2310	positive
2311
2312
2313
2314
2315
2316	positive
2317	positive
2318
2319
2320	positive
2321
2322	positive
2323
2324	positive
2325	no recollection of event
2326	positive
2327
2328	positive
2329	positive
2330	positive
2331
2401
2402	positive
2403
2404
2405
2406
2407	positive
2408	negative
2409
2410	no recollection of event
2411
2412
2413
2414	positive
2415	positive
2416
2417
2418
2419
2420	positive
2421
2422	positive
2423
2501
2502
2503
2504
2505
2506
2507
2508
2509
2510
2511
2512
2513
2514
2515
2516
2517
2518
2519
2520
2521
2522
2523
2524
2525
2526
2527
2528
2529
2530
2531
2532
2532
2533
2534
2535
2536
2537
2538
2539
2540
2701	no recollection of event
2702	no recollection of event
2703	no recollection of event
2704	no recollection of event
2705	positive
2706
2707	no recollection of event
2708	no recollection of event
2709
2710	no recollection of event
2711	positive
2712	positive
2713	positive
2714	positive
2715	positive
2716
2717	no recollection of event
2718	positive
2719	no recollection of event
2720	positive
2801	neutral
2802	negative
2803	negative
2804	negative
2805	neutral
2806	negative
2807	positive
2808	positive
2809
2810	negative
2811	positive
2812	neutral
2813	neutral
2814	no recollection of event
2815	positive
2816	positive
2817	positive
2818	neutral
2819	neutral
2820	positive
2821	positive
2822	positive
2823	no recollection of event
2824	positive
2825	positive
2901	positive
2902	positive
2903	no recollection of event
2904	no recollection of event
2905	no recollection of event
2906
2907	neutral
2908	positive
2909	positive
2910	positive
2911	positive
2912
2913	positive
2914	no recollection of event
2915	neutral
2916	no recollection of event
2917	positive
2918	positive
2919	positive
2920	positive
2921	positive
2922	positive
2923	positive
2924	neutral
2925	positive
2926	positive
2927	positive
2928	positive
3001	no recollection of event
3002	positive
3003	positive
3004	positive
3005	positive
3006	positive
3007	positive
3008	no recollection of event
3009	positive
3010	positive
3011	positive
3012	positive
3013	positive
3014	neutral
3015	positive
3016
3017	positive
3018	positive
3019	positive
3020	no recollection of event
3021	no recollection of event
3022
3023	positive
3024
3201
3202
3203
3204
3205
3206
3207
3208
3209
3210
3211
3212
3213
3214
3501
3502	positive
3503	positive
3504	positive
3505	positive
3506	no recollection of event
3507
3508	positive
3509	positive
3510
3511	positive
3512
3513	positive
3514
3515	neutral
3516	positive
3517	positive
3518
3519
3520	positive
3521
3522	no recollection of event
3523
3524	positive
3525	positive
3526	no recollection of event
3527
3528	neutral
3529	positive
3530
3531	positive
3532
3533
3534	no recollection of event
3535
3536	neutral
3537
3538
3539
3540	positive
3601
3602
3603
3604
3605
3606	positive
3607	positive
3608
3609
3610
3611	positive
3612	positive
3613
3614
3615
3616	positive
3617
3618
3619
3620	positive
3621
3622
3623	positive
3624	positive
3625
3626
3701	neutral
3702	positive
3703
3704
3705
3706
3707	neutral
3708	no recollection of event
3709	positive
3710
3711	positive
3712
3713	positive
3714
3715
3716
3717
3718	neutral
3719	positive
3720
3721
3722
3723
3724
3725
3726
3727
3728	positive
3729
3730
3801	positive
3802	positive
3803	positive
3804	positive
3805	positive
3806	positive
3807	positive
3808	positive
3809	positive
3810	positive
3811	positive
3812	positive
3813	positive
3814	positive
